# Supplementary material for: Tissue repair genes: the TiRe database and its implication for skin wound healing
Source: Oncotarget. 2016 Mar 31;7(16):21145–55. doi: 10.18632/oncotarget.8501 (PMC5008274; doi:10.18632/oncotarget.8501)
Supplement: Supplementary file 1 [file oncotarget-07-21145-s001.xlsx]

## Sheet: Summary
Suppl. Table 1
Evolutionary conservation of skin wound healing-associated genes (WHAGs)
All data was aquired from InParanoid (http://inparanoid.sbc.su.se/)
Each row details the percentage of orthologs between human and the indicated species, either for the entire proteome (n = 20,834) or for SWHAGs (n = 329)
Order	Domain	Kingdom	Phylum	Vertebrate/Invertebrate	Class	Order	Species	Total proteome	WHAGs	WHAGs/Total ratio	Chi Square goodness of fit
29	Eukaryota	Metazoa	Chordata	vertebrate	Mammalia	Primates	Pan troglodytes	0.821542	0.927052	1.12843	0.0347354
30	Eukaryota	Metazoa	Chordata	vertebrate	Mammalia	Primates	Gorilla gorilla	0.818758	0.948328	1.15825	0.00939531
27	Eukaryota	Metazoa	Chordata	vertebrate	Mammalia	Primates	Pongo abelii	0.795767	0.908815	1.14206	0.0215262
23	Eukaryota	Metazoa	Chordata	vertebrate	Mammalia	Rodentia	Mus musculus	0.792215	0.975684	1.23159	0.000184853
26	Eukaryota	Metazoa	Chordata	vertebrate	Mammalia	Primates	Nomascus leucogenys	0.782711	0.896657	1.14558	0.0194851
32	Eukaryota	Metazoa	Chordata	vertebrate	Mammalia	Primates	Callithrix jacchus	0.777095	0.893617	1.14995	0.016505
34	Eukaryota	Metazoa	Chordata	vertebrate	Mammalia	Artiodactyla	Bos taurus	0.774743	0.908815	1.17305	0.00573015
25	Eukaryota	Metazoa	Chordata	vertebrate	Mammalia	Primates	Otolemur garnettii	0.769607	0.942249	1.22432	0.00035764
31	Eukaryota	Metazoa	Chordata	vertebrate	Mammalia	Primates	Macaca mulatta	0.766343	0.914894	1.19384	0.00208441
36	Eukaryota	Metazoa	Chordata	vertebrate	Mammalia	Carnivora	Ailuropoda melanoleuca	0.765528	0.933131	1.21894	0.000511691
22	Eukaryota	Metazoa	Chordata	vertebrate	Mammalia	Rodentia	Rattus norvegicus	0.76356	0.942249	1.23402	0.000207945
38	Eukaryota	Metazoa	Chordata	vertebrate	Mammalia	Carnivora	Canis familiaris	0.7614	0.914894	1.20159	0.00141939
39	Eukaryota	Metazoa	Chordata	vertebrate	Mammalia	Carnivora	Felis catus	0.746664	0.902736	1.20902	0.00105247
37	Eukaryota	Metazoa	Chordata	vertebrate	Mammalia	Carnivora	Mustela putorius	0.74244	0.914894	1.23228	0.000283125
35	Eukaryota	Metazoa	Chordata	vertebrate	Mammalia	Perissodactyla	Equus caballus	0.74172	0.914894	1.23348	0.000265119
16	Eukaryota	Metazoa	Chordata	vertebrate	Mammalia	Proboscidea	Loxodonta africana	0.73764	0.911854	1.23618	0.000233932
20	Eukaryota	Metazoa	Chordata	vertebrate	Mammalia	Rodentia	Cavia porcellus	0.727945	0.908815	1.24847	0.000120471
21	Eukaryota	Metazoa	Chordata	vertebrate	Mammalia	Rodentia	Spermophilus tridecemlineatus	0.721177	0.890578	1.23489	0.000296665
18	Eukaryota	Metazoa	Chordata	vertebrate	Mammalia	Lagomorpha	Oryctolagus cuniculus	0.694778	0.835866	1.20307	0.00213916
40	Eukaryota	Metazoa	Chordata	vertebrate	Mammalia	Chiroptera	Myotis lucifugus	0.691322	0.860182	1.24426	0.000229861
19	Eukaryota	Metazoa	Chordata	vertebrate	Mammalia	Rodentia	Heterocephalus glaber	0.690746	0.911854	1.3201	1.39642e-06
15	Eukaryota	Metazoa	Chordata	vertebrate	Mammalia	Didelphimorphia	Monodelphis domestica	0.67865	0.835866	1.23166	0.000537058
33	Eukaryota	Metazoa	Chordata	vertebrate	Mammalia	Artiodactyla	Sus scrofa	0.670443	0.832827	1.2422	0.000321698
41	Eukaryota	Metazoa	Chordata	vertebrate	Mammalia	Chiroptera	Pteropus alecto	0.667275	0.826748	1.23899	0.000398526
14	Eukaryota	Metazoa	Chordata	vertebrate	Mammalia	Dasyuromorphia	Sarcophilus harrisii	0.641595	0.799392	1.24594	0.00035256
46	Eukaryota	Metazoa	Chordata	vertebrate	Amphibia	Anura	Xenopus tropicalis	0.563934	0.735562	1.30434	3.3913e-05
17	Eukaryota	Metazoa	Chordata	vertebrate	Mammalia	Scandentia	Tupaia chinensis	0.56211	0.729483	1.29776	5.13845e-05
24	Eukaryota	Metazoa	Chordata	vertebrate	Mammalia	Rodentia	Cricetulus griseus	0.55947	0.662614	1.18436	0.0123764
42	Eukaryota	Metazoa	Chordata	vertebrate	Reptilia	Squamata	Anolis carolinensis	0.55515	0.702128	1.26475	0.000346201
12	Eukaryota	Metazoa	Chordata	vertebrate	Sarcopterygii	Coelacanthiformes	Latimeria chalumnae	0.551886	0.650456	1.1786	0.0160988
45	Eukaryota	Metazoa	Chordata	vertebrate	Aves	Galliformes	Gallus gallus	0.539887	0.696049	1.28925	0.000115741
53	Eukaryota	Metazoa	Chordata	vertebrate	Actinopterygii	Perciformes	Oreochromis niloticus	0.533359	0.656535	1.23094	0.00221895
52	Eukaryota	Metazoa	Chordata	vertebrate	Actinopterygii	Cyprinodontiformes	Xiphophorus maculatus	0.524047	0.604863	1.15422	0.0428745
47	Eukaryota	Metazoa	Chordata	vertebrate	Actinopterygii	Cypriniformes	Danio rerio	0.522271	0.586626	1.12322	0.106263
43	Eukaryota	Metazoa	Chordata	vertebrate	Aves	Passeriformes	Taeniopygia guttata	0.511808	0.674772	1.31841	3.59962e-05
44	Eukaryota	Metazoa	Chordata	vertebrate	Aves	Galliformes	Meleagris gallopavo	0.51032	0.671733	1.3163	4.16006e-05
48	Eukaryota	Metazoa	Chordata	vertebrate	Actinopterygii	Perciformes	Gasterosteus aculeatus	0.505136	0.607903	1.20344	0.00872384
50	Eukaryota	Metazoa	Chordata	vertebrate	Actinopterygii	Tetraodontiformes	Takifugu rubripes	0.492704	0.629179	1.27699	0.000420906
13	Eukaryota	Metazoa	Chordata	vertebrate	Mammalia	Monotremata	Ornithorhynchus anatinus	0.482721	0.62614	1.29711	0.000180979
51	Eukaryota	Metazoa	Chordata	vertebrate	Actinopterygii	Beloniformes	Oryzias latipes	0.469953	0.574468	1.22239	0.0056862
49	Eukaryota	Metazoa	Chordata	vertebrate	Actinopterygii	Tetraodontiformes	Tetraodon nigroviridis	0.468561	0.607903	1.29738	0.000222242
8	Eukaryota	Metazoa	Chordata	special	Unknown	Amphioxiformes	Branchiostoma floridae	0.289911	0.161094	0.555668	1.42823e-05
54	Eukaryota	Metazoa	Echinodermata	Invertebrate	Echinoidea	Echinoida	Strongylocentrotus purpuratus	0.281655	0.191489	0.679872	0.00205872
86	Eukaryota	Metazoa	Mollusca	Invertebrate	Bivalvia	Ostreoida	Crassostrea gigas	0.262168	0.194529	0.742002	0.0165708
72	Eukaryota	Metazoa	Arthropoda	Invertebrate	Insecta	Coleoptera	Tribolium castaneum	0.248056	0.155015	0.62492	0.000702975
7	Eukaryota	Metazoa	Cnidaria	Invertebrate	Anthozoa	Actiniaria	Nematostella vectensis	0.24748	0.121581	0.491274	4.42366e-06
62	Eukaryota	Metazoa	Arthropoda	Invertebrate	Branchiopoda	Diplostraca	Daphnia pulex	0.244072	0.148936	0.610214	0.00047784
63	Eukaryota	Metazoa	Arthropoda	Invertebrate	Insecta	Psocodoea	Pediculus humanus	0.24316	0.158055	0.650002	0.00174528
11	Eukaryota	Metazoa	Chordata	Invertebrate	Ascidiacea	Enterogona	Ciona intestinalis	0.238792	0.164134	0.687349	0.00558503
81	Eukaryota	Metazoa	Arthropoda	Invertebrate	Insecta	Diptera	Drosophila melanogaster	0.237592	0.151976	0.639649	0.00144275
66	Eukaryota	Metazoa	Arthropoda	Invertebrate	Insecta	Hymenoptera	Harpegnathos saltator	0.2374	0.151976	0.640166	0.00147224
71	Eukaryota	Metazoa	Arthropoda	Invertebrate	Insecta	Hymenoptera	Apis mellifera	0.236728	0.164134	0.693342	0.00680355
67	Eukaryota	Metazoa	Arthropoda	Invertebrate	Insecta	Hymenoptera	Camponotus floridanus	0.236008	0.151976	0.643942	0.00170399
69	Eukaryota	Metazoa	Arthropoda	Invertebrate	Insecta	Hymenoptera	Acromyrmex echinatior	0.23524	0.161094	0.684807	0.00555626
75	Eukaryota	Metazoa	Arthropoda	Invertebrate	Insecta	Diptera	Anopheles gambiae	0.234952	0.161094	0.685646	0.00571321
73	Eukaryota	Metazoa	Arthropoda	Invertebrate	Insecta	Diptera	Aedes aegypti	0.234712	0.139818	0.595697	0.000381133
83	Eukaryota	Metazoa	Arthropoda	Invertebrate	Insecta	Diptera	Drosophila grimshawi	0.233705	0.155015	0.663296	0.00315279
79	Eukaryota	Metazoa	Arthropoda	Invertebrate	Insecta	Diptera	Drosophila willistoni	0.233513	0.142857	0.611775	0.00066699
77	Eukaryota	Metazoa	Arthropoda	Invertebrate	Insecta	Diptera	Drosophila virilis	0.232841	0.158055	0.678811	0.00493608
70	Eukaryota	Metazoa	Arthropoda	Invertebrate	Insecta	Hymenoptera	Atta cephalotes	0.231929	0.148936	0.642164	0.00177331
82	Eukaryota	Metazoa	Arthropoda	Invertebrate	Insecta	Diptera	Drosophila ananassae	0.231881	0.151976	0.655405	0.00261411
78	Eukaryota	Metazoa	Arthropoda	Invertebrate	Insecta	Diptera	Drosophila mojavensis	0.231833	0.139818	0.603097	0.000527628
80	Eukaryota	Metazoa	Arthropoda	Invertebrate	Insecta	Diptera	Drosophila pseudoobscura	0.231017	0.164134	0.710485	0.0116024
85	Eukaryota	Metazoa	Arthropoda	Invertebrate	Insecta	Lepidoptera	Danaus plexippus	0.227657	0.145897	0.640863	0.00188276
74	Eukaryota	Metazoa	Arthropoda	Invertebrate	Insecta	Diptera	Culex quinquefasciatus	0.225305	0.136778	0.60708	0.000717294
5	Eukaryota	Metazoa	Placozoa	Invertebrate	Unknown	Unknown	Trichoplax adhaerens	0.224057	0.106383	0.474804	6.50747e-06
6	Eukaryota	Metazoa	Porifera	Invertebrate	Demospongiae	Haplosclerida	Amphimedon queenslandica	0.223001	0.112462	0.504312	2.17814e-05
65	Eukaryota	Metazoa	Arthropoda	Invertebrate	Insecta	Hymenoptera	Nasonia vitripennis	0.221849	0.142857	0.643939	0.00235056
64	Eukaryota	Metazoa	Arthropoda	Invertebrate	Insecta	Hemiptera	Acyrthosiphon pisum	0.213833	0.12462	0.582791	0.000466371
61	Eukaryota	Metazoa	Arthropoda	Invertebrate	Arachnida	Ixodida	Ixodes scapularis	0.208361	0.145897	0.70021	0.0130601
84	Eukaryota	Metazoa	Arthropoda	Invertebrate	Insecta	Lepidoptera	Bombyx mori	0.204905	0.136778	0.667518	0.00633586
10	Eukaryota	Metazoa	Chordata	Invertebrate	Ascidiacea	Enterogona	Ciona savignyi	0.199866	0.173252	0.866844	0.280248
59	Eukaryota	Metazoa	Nematoda	Invertebrate	Chromadorea	Rhabditida	Caenorhabditis elegans	0.19617	0.112462	0.573289	0.000607928
58	Eukaryota	Metazoa	Nematoda	Invertebrate	Chromadorea	Rhabditida	Caenorhabditis remanei	0.188202	0.0972644	0.516809	0.000143447
60	Eukaryota	Metazoa	Nematoda	Invertebrate	Chromadorea	Rhabditida	Caenorhabditis briggsae	0.18705	0.103343	0.552491	0.000447135
57	Eukaryota	Metazoa	Nematoda	Invertebrate	Chromadorea	Rhabditida	Caenorhabditis brenneri	0.18657	0.12462	0.667953	0.00928264
9	Eukaryota	Metazoa	Chordata	Invertebrate	Appendicularia	Copelata	Oikopleura dioica	0.177498	0.106383	0.599346	0.00220076
68	Eukaryota	Metazoa	Arthropoda	Invertebrate	Insecta	Hymenoptera	Solenopsis invicta	0.176826	0.12766	0.721949	0.0339401
4	Eukaryota	0	0	Invertebrate	Unknown	Unknown	Capsaspora owczarzaki	0.169051	0.0668693	0.395558	6.5515e-06
56	Eukaryota	Metazoa	Nematoda	Invertebrate	Chromadorea	Rhabditida	Caenorhabditis japonica	0.165403	0.115502	0.698305	0.0260443
76	Eukaryota	Metazoa	Arthropoda	Invertebrate	Insecta	Diptera	Anopheles darlingi	0.164731	0.112462	0.682702	0.0194969
28	Eukaryota	0	0	Invertebrate	Craspedophyceae	Craspedomonadales	Monosiga brevicollis	0.137276	0.0577508	0.420692	9.89401e-05
3	Eukaryota	Viridiplantae	Streptophyta	Invertebrate	Magnoliopsida	Fabales	Glycine max	0.134636	0.0455927	0.338638	1.0742e-05
194	Eukaryota	Metazoa	Nematoda	Invertebrate	Chromadorea	Diplogasterida	Pristionchus pacificus	0.13358	0.0759878	0.568858	0.00426084
55	Eukaryota	Viridiplantae	Streptophyta	Invertebrate	Magnoliopsida	Poales	Brachypodium distachyon	0.128972	0.0303951	0.235673	6.3979e-07
197	Eukaryota	Viridiplantae	Streptophyta	Invertebrate	Magnoliopsida	Brassicales	Brassica rapa	0.128876	0.0486322	0.377357	5.02707e-05
190	Eukaryota	Amoebozoa*	0	Invertebrate	Unknown	Dictyosteliida	Dictyostelium discoideum	0.128828	0.0486322	0.377498	5.06311e-05
173	Eukaryota	Viridiplantae	Streptophyta	Invertebrate	Magnoliopsida	Brassicales	Arabidopsis thaliana	0.12854	0.0364742	0.283758	3.19671e-06
191	Eukaryota	Viridiplantae	Streptophyta	Invertebrate	Bryopsida	Funariales	Physcomitrella patens	0.12806	0.0243161	0.189881	1.45315e-07
202	Eukaryota	Viridiplantae	Streptophyta	Invertebrate	Magnoliopsida	Solanales	Solanum lycopersicum	0.127868	0.0364742	0.285249	3.55395e-06
196	Eukaryota	Viridiplantae	Streptophyta	Invertebrate	Magnoliopsida	Poales	Setaria italica	0.127868	0.0334347	0.261478	1.66721e-06
201	Eukaryota	Viridiplantae	Streptophyta	Invertebrate	Magnoliopsida	Vitales	Vitis vinifera	0.127724	0.0395137	0.309368	7.57222e-06
189	Eukaryota	Fungi	Chytridiomycota	Invertebrate	Chytridiomycetes	Rhizophydiales	Batrachochytrium dendrobatidis	0.126812	0.0273556	0.215718	4.06634e-07
87	Eukaryota	Viridiplantae	Streptophyta	Invertebrate	Magnoliopsida	Malpighiales	Ricinus communis	0.125996	0.0334347	0.265363	2.24664e-06
193	Eukaryota	Viridiplantae	Streptophyta	Invertebrate	Lycopodiopsida	Selaginellales	Selaginella moellendorffii	0.125756	0.0243161	0.193359	2.11988e-07
188	Eukaryota	Viridiplantae	Streptophyta	Invertebrate	Magnoliopsida	Malpighiales	Populus trichocarpa	0.125324	0.0364742	0.291039	5.30453e-06
192	Eukaryota	Stramenopiles*	0	Invertebrate	Phycomycota	Peronosporales	Pythium ultimum	0.124988	0.0334347	0.267503	2.63766e-06
179	Eukaryota	Stramenopiles*	0	Invertebrate	Phycomycota	Peronosporales	Phytophthora infestans	0.124268	0.0364742	0.293512	6.26225e-06
178	Eukaryota	Viridiplantae	Streptophyta	Invertebrate	Magnoliopsida	Poales	Oryza sativa	0.124268	0.0303951	0.244593	1.36447e-06
199	Eukaryota	Amoebozoa*	0	Invertebrate	Unknown	Dictyosteliida	Dictyostelium purpureum	0.122924	0.0395137	0.321448	1.59468e-05
174	Eukaryota	Stramenopiles*	0	Invertebrate	Phycomycota	Peronosporales	Phytophthora sojae	0.12254	0.0364742	0.297651	8.21358e-06
177	Eukaryota	Viridiplantae	Streptophyta	Invertebrate	Magnoliopsida	Poales	Sorghum bicolor	0.118124	0.0273556	0.231584	1.66519e-06
200	Eukaryota	Amoebozoa*	0	Invertebrate	Unknown	Dictyosteliida	Polysphondylium pallidum	0.116828	0.0303951	0.260169	4.50219e-06
172	Eukaryota	Stramenopiles*	0	Invertebrate	Phycomycota	Peronosporales	Phytophthora ramorum	0.115436	0.0303951	0.263307	5.62539e-06
176	Eukaryota	Stramenopiles*	0	Invertebrate	Phaeophyceae	Ectocarpales	Ectocarpus siliculosus	0.11414	0.0243161	0.213037	1.41773e-06
180	Eukaryota	Fungi	Basidiomycota	Invertebrate	Agaricomycetes	Agaricales	Coprinopsis cinerea	0.11174	0.0303951	0.272016	1.01512e-05
95	Eukaryota	Fungi	Ascomycota	Invertebrate	Orbiliomycetes	Orbiliales	Arthrobotrys oligospora	0.110348	0.0243161	0.220357	2.63228e-06
110	Eukaryota	Fungi	Ascomycota	Invertebrate	Sordariomycetes	Magnaporthales	Magnaporthe oryzae	0.11006	0.0273556	0.248551	6.13102e-06
126	Eukaryota	Fungi	Ascomycota	Invertebrate	Sordariomycetes	Hypocreales	Hypocrea virens	0.108765	0.0303951	0.279458	1.63083e-05
121	Eukaryota	Fungi	Basidiomycota	Invertebrate	Agaricomycetes	Agaricales	Schizophyllum commune	0.108717	0.0303951	0.279582	1.64333e-05
97	Eukaryota	Viridiplantae	Streptophyta	Invertebrate	Magnoliopsida	Solanales	Solanum tuberosum	0.108621	0.0273556	0.251846	7.73303e-06
195	Eukaryota	Fungi	Ascomycota	Invertebrate	Eurotiomycetes	Onygenales	Arthroderma gypseum	0.108237	0.0243161	0.224657	3.71398e-06
139	Eukaryota	Fungi	Basidiomycota	Invertebrate	Agaricomycetes	Sebacinales	Piriformospora indica	0.107997	0.0364742	0.337735	7.8933e-05
93	Eukaryota	Fungi	Ascomycota	Invertebrate	Sordariomycetes	Magnaporthales	Gaeumannomyces graminis	0.107949	0.0273556	0.253414	8.61721e-06
127	Eukaryota	Fungi	Ascomycota	Invertebrate	Sordariomycetes	Hypocreales	Fusarium pseudograminearum	0.107853	0.0395137	0.366368	0.000160379
123	Eukaryota	Fungi	Ascomycota	Invertebrate	Eurotiomycetes	Onygenales	Coccidioides immitis	0.107757	0.0212766	0.197451	1.76608e-06
142	Eukaryota	Fungi	Ascomycota	Invertebrate	Eurotiomycetes	Eurotiales	Talaromyces stipitatus	0.107709	0.0243161	0.225758	4.04758e-06
137	Eukaryota	Fungi	Ascomycota	Invertebrate	Eurotiomycetes	Onygenales	Trichophyton rubrum	0.107709	0.0243161	0.225758	4.04758e-06
140	Eukaryota	Fungi	Ascomycota	Invertebrate	Eurotiomycetes	Eurotiales	Neosartorya fumigata	0.107661	0.0212766	0.197627	1.79419e-06
133	Eukaryota	Fungi	Ascomycota	Invertebrate	Eurotiomycetes	Chaetothyriales	Exophiala dermatitidis	0.107133	0.0243161	0.226972	4.44568e-06
132	Eukaryota	Fungi	Ascomycota	Invertebrate	Pezizomycetes	Pezizales	Tuber melanosporum	0.106941	0.0334347	0.312647	4.56051e-05
109	Eukaryota	Fungi	Ascomycota	Invertebrate	Leotiomycetes	Helotiales	Marssonina brunnea	0.106893	0.0243161	0.227482	4.62287e-06
112	Eukaryota	Fungi	Ascomycota	Invertebrate	Eurotiomycetes	Eurotiales	Aspergillus kawachii	0.106701	0.0182371	0.170918	9.00464e-07
135	Eukaryota	Fungi	Ascomycota	Invertebrate	Sordariomycetes	Hypocreales	Nectria haematococca	0.106653	0.0303951	0.284992	2.28144e-05
122	Eukaryota	Viridiplantae	Chlorophyta	Invertebrate	Mamiellophyceae	Mamiellales	Micromonas sp.	0.106461	0.0243161	0.228405	4.95974e-06
187	Eukaryota	Fungi	Ascomycota	Invertebrate	Dothideomycetes	Pleosporales	Pyrenophora tritici-repentis	0.106269	0.0303951	0.286022	2.42488e-05
146	Eukaryota	Fungi	Ascomycota	Invertebrate	Leotiomycetes	Unknown	Geomyces destructans	0.106269	0.0243161	0.228817	5.11721e-06
111	Eukaryota	Fungi	Ascomycota	Invertebrate	Eurotiomycetes	Eurotiales	Emericella nidulans	0.106173	0.0303951	0.28628	2.46211e-05
134	Eukaryota	Fungi	Ascomycota	Invertebrate	Dothideomycetes	Capnodiales	Mycosphaerella graminicola	0.106077	0.0182371	0.171924	9.98641e-07
144	Eukaryota	Fungi	Ascomycota	Invertebrate	Sordariomycetes	Sordariales	Neurospora crassa	0.105981	0.0273556	0.258119	1.18289e-05
131	Eukaryota	Fungi	Basidiomycota	Invertebrate	Agaricomycetes	Agaricales	Agaricus bisporus	0.105933	0.0273556	0.258236	1.19206e-05
96	Eukaryota	Fungi	Ascomycota	Invertebrate	Sordariomycetes	Sordariales	Sordaria macrospora	0.105357	0.0334347	0.317347	5.84213e-05
130	Eukaryota	Fungi	Ascomycota	Invertebrate	Sordariomycetes	Sordariales	Thielavia heterothallica	0.104925	0.0273556	0.260717	1.40181e-05
128	Eukaryota	Fungi	Ascomycota	Invertebrate	Leotiomycetes	Helotiales	Botryotinia fuckeliana	0.104829	0.0303951	0.289951	3.04723e-05
114	Eukaryota	Fungi	Ascomycota	Invertebrate	Sordariomycetes	Hypocreales	Beauveria bassiana	0.104781	0.0334347	0.319092	6.39191e-05
119	Eukaryota	Fungi	Ascomycota	Invertebrate	Sordariomycetes	Hypocreales	Gibberella zeae	0.104685	0.0303951	0.29035	3.11759e-05
124	Eukaryota	Fungi	Ascomycota	Invertebrate	Leotiomycetes	Helotiales	Sclerotinia sclerotiorum	0.104253	0.0273556	0.262397	1.56168e-05
115	Eukaryota	Fungi	Ascomycota	Invertebrate	Dothideomycetes	Botryosphaeriales	Macrophomina phaseolina	0.104157	0.0303951	0.291821	3.38968e-05
145	Eukaryota	Fungi	Ascomycota	Invertebrate	Eurotiomycetes	Eurotiales	Penicillium digitatum	0.104061	0.0212766	0.204463	3.24288e-06
136	Eukaryota	Fungi	Ascomycota	Invertebrate	Sordariomycetes	Glomerellales	Verticillium dahliae	0.104061	0.0273556	0.262881	1.6106e-05
117	Eukaryota	Fungi	Basidiomycota	Invertebrate	Agaricomycetes	Agaricales	Laccaria bicolor	0.104013	0.0455927	0.438338	0.00101761
94	Eukaryota	Viridiplantae	Streptophyta	Invertebrate	Magnoliopsida	Poales	Hordeum vulgare	0.103917	0.0243161	0.233996	7.50283e-06
198	Eukaryota	Fungi	Ascomycota	Invertebrate	Sordariomycetes	Glomerellales	Colletotrichum gloeosporioides	0.103677	0.0303951	0.293172	3.65746e-05
116	Eukaryota	Fungi	Basidiomycota	Invertebrate	Ustilaginomycetes	Ustilaginales	Sporisorium reilianum	0.103581	0.0334347	0.322788	7.70751e-05
105	Eukaryota	Fungi	Ascomycota	Invertebrate	Eurotiomycetes	Onygenales	Ajellomyces capsulata	0.103389	0.0212766	0.205792	3.6215e-06
143	Eukaryota	Fungi	Ascomycota	Invertebrate	Dothideomycetes	Pleosporales	Phaeosphaeria nodorum	0.103053	0.0243161	0.235958	8.63432e-06
147	Eukaryota	Fungi	Ascomycota	Invertebrate	Sordariomycetes	Hypocreales	Cordyceps militaris	0.102717	0.0364742	0.355095	0.000177547
120	Eukaryota	Viridiplantae	Chlorophyta	Invertebrate	Chlorophyceae	Chlamydomonadales	Volvox carteri	0.102525	0.0182371	0.17788	1.79961e-06
184	Eukaryota	Fungi	Basidiomycota	Invertebrate	Agaricomycetes	Polyporales	Phanerochaete carnosa	0.102141	0.0273556	0.267823	2.19205e-05
91	Eukaryota	Fungi	Basidiomycota	Invertebrate	Sedentaria	Canalipalpata	Serpula lacrymans	0.101757	0.0364742	0.358445	0.000205588
99	Eukaryota	Fungi	Ascomycota	Invertebrate	Saccharomycetes	Saccharomycetales	Yarrowia lipolytica	0.101709	0.0243161	0.239076	1.07416e-05
150	Eukaryota	Fungi	Ascomycota	Invertebrate	Dothideomycetes	Pleosporales	Leptosphaeria maculans	0.101421	0.0273556	0.269724	2.46036e-05
148	Eukaryota	Fungi	Ascomycota	Invertebrate	Sordariomycetes	Hypocreales	Metarhizium acridum	0.101181	0.0364742	0.360485	0.00022447
118	Eukaryota	Fungi	Basidiomycota	Invertebrate	Pucciniomycetes	Pucciniales	Melampsora larici-populina	0.100893	0.0303951	0.301262	5.68037e-05
102	Eukaryota	Fungi	Basidiomycota	Invertebrate	Agaricomycetes	Polyporales	Fibroporia radiculosa	0.0996928	0.0395137	0.396354	0.000546022
90	Eukaryota	Fungi	Ascomycota	Invertebrate	Eurotiomycetes	Onygenales	Paracoccidioides brasiliensis	0.0995008	0.0212766	0.213833	6.85743e-06
141	Eukaryota	Fungi	Basidiomycota	Invertebrate	Pucciniomycetes	Pucciniales	Puccinia graminis	0.0994528	0.0364742	0.366748	0.000292011
103	Eukaryota	Fungi	Ascomycota	Invertebrate	Schizosaccharomycetes	Schizosaccharomycetales	Schizosaccharomyces pombe	0.0986368	0.0243161	0.246522	1.76845e-05
108	Eukaryota	Fungi	Basidiomycota	Invertebrate	Mixiomycetes	Mixiales	Mixia osmundae	0.0984928	0.0273556	0.277742	3.93222e-05
100	Eukaryota	Viridiplantae	Chlorophyta	Invertebrate	Trebouxiophyceae	Chlorellales	Chlorella variabilis	0.0981089	0.0151976	0.154905	1.5765e-06
183	Eukaryota	Fungi	Basidiomycota	Invertebrate	Wallemiomycetes	Wallemiales	Wallemia sebi	0.0976289	0.0212766	0.217933	9.32258e-06
88	Eukaryota	Fungi	Ascomycota	Invertebrate	Sordariomycetes	Ophiostomatales	Grosmannia clavigera	0.0971489	0.0303951	0.312872	0.000102467
125	Eukaryota	Viridiplantae	Chlorophyta	Invertebrate	Chlorophyceae	Chlamydomonadales	Chlamydomonas reinhardtii	0.095181	0.0212766	0.223538	1.39255e-05
185	Eukaryota	Fungi	Ascomycota	Invertebrate	Saccharomycetes	Saccharomycetales	Debaryomyces hansenii	0.094413	0.0212766	0.225357	1.57926e-05
166	Eukaryota	Fungi	Ascomycota	Invertebrate	Sordariomycetes	Sordariales	Chaetomium globosum	0.094029	0.0243161	0.258602	3.72942e-05
129	Eukaryota	Fungi	Ascomycota	Invertebrate	Eurotiomycetes	Onygenales	Uncinocarpus reesii	0.093981	0.0243161	0.258734	3.75847e-05
138	Eukaryota	Fungi	Basidiomycota	Invertebrate	Ustilaginomycetes	Ustilaginales	Ustilago maydis	0.093885	0.0273556	0.291374	8.2047e-05
106	Eukaryota	Fungi	Ascomycota	Invertebrate	Saccharomycetes	Saccharomycetales	Wickerhamomyces ciferrii	0.093309	0.0334347	0.358322	0.000377539
163	Eukaryota	Fungi	Ascomycota	Invertebrate	Saccharomycetes	Saccharomycetales	Pichia sorbitophila	0.093261	0.0273556	0.293323	9.0617e-05
169	Eukaryota	Fungi	Ascomycota	Invertebrate	Saccharomycetes	Saccharomycetales	Komagataella pastoris	0.092781	0.0273556	0.294841	9.78094e-05
164	Eukaryota	Alveolata*	Ciliophora*	Invertebrate	Ciliatea	Hymenostomatida	Paramecium tetraurelia	0.0919171	0.0121581	0.132272	1.82613e-06
203	Eukaryota	Fungi	Ascomycota	Invertebrate	Saccharomycetes	Saccharomycetales	Spathaspora passalidarum	0.0913411	0.0303951	0.332765	0.000254475
165	Eukaryota	Fungi	Ascomycota	Invertebrate	Saccharomycetes	Saccharomycetales	Scheffersomyces stipitis	0.0911491	0.0212766	0.233426	2.69449e-05
168	Eukaryota	Alveolata*	Ciliophora*	Invertebrate	Ciliatea	Hymenostomatida	Tetrahymena thermophila	0.0907651	0.0151976	0.167438	5.37466e-06
204	Eukaryota	Fungi	Ascomycota	Invertebrate	Saccharomycetes	Saccharomycetales	Lachancea thermotolerans	0.0893731	0.0212766	0.238065	3.60228e-05
153	Eukaryota	Fungi	Ascomycota	Invertebrate	Saccharomycetes	Saccharomycetales	Kluyveromyces lactis	0.0881732	0.0243161	0.275777	9.59287e-05
157	Eukaryota	Fungi	Ascomycota	Invertebrate	Saccharomycetes	Saccharomycetales	Torulaspora delbrueckii	0.0880772	0.0212766	0.241568	4.45172e-05
160	Eukaryota	Fungi	Ascomycota	Invertebrate	Saccharomycetes	Saccharomycetales	Meyerozyma guilliermondii	0.0875972	0.0151976	0.173494	9.12224e-06
167	Eukaryota	Fungi	Ascomycota	Invertebrate	Saccharomycetes	Saccharomycetales	Saccharomyces cerevisiae	0.0870212	0.0243161	0.279427	0.000115462
161	Eukaryota	Fungi	Ascomycota	Invertebrate	Saccharomycetes	Saccharomycetales	Ashbya gossypii	0.0868772	0.0273556	0.314877	0.000249421
156	Eukaryota	Fungi	Ascomycota	Invertebrate	Saccharomycetes	Saccharomycetales	Zygosaccharomyces rouxii	0.0866852	0.0151976	0.175319	1.06227e-05
159	Eukaryota	Fungi	Ascomycota	Invertebrate	Saccharomycetes	Saccharomycetales	Candida albicans	0.0864932	0.0151976	0.175708	1.09688e-05
171	Eukaryota	Fungi	Ascomycota	Invertebrate	Saccharomycetes	Saccharomycetales	Clavispora lusitaniae	0.0864932	0.0151976	0.175708	1.09688e-05
149	Eukaryota	Fungi	Ascomycota	Invertebrate	Saccharomycetes	Saccharomycetales	Kazachstania africana	0.0860612	0.0273556	0.317862	0.000283722
152	Eukaryota	Fungi	Ascomycota	Invertebrate	Saccharomycetes	Saccharomycetales	Naumovozyma castellii	0.0858213	0.0182371	0.212501	2.85771e-05
158	Eukaryota	Stramenopiles*	0	Invertebrate	Bacillariophyceae	Naviculales	Phaeodactylum tricornutum	0.0853893	0.0182371	0.213576	3.06912e-05
182	Eukaryota	Fungi	Ascomycota	Invertebrate	Saccharomycetes	Saccharomycetales	Lodderomyces elongisporus	0.0847173	0.0121581	0.143513	6.13363e-06
170	Eukaryota	Stramenopiles*	0	Invertebrate	Coscinodiscophyceae	Thalassiosirales	Thalassiosira pseudonana	0.0844293	0.0212766	0.252005	8.07234e-05
181	Eukaryota	Fungi	Ascomycota	Invertebrate	Saccharomycetes	Saccharomycetales	Candida glabrata	0.0842853	0.0273556	0.32456	0.000375384
162	Eukaryota	Fungi	Ascomycota	Invertebrate	Saccharomycetes	Saccharomycetales	Vanderwaltozyma polyspora	0.0838533	0.0121581	0.144992	7.09404e-06
154	Eukaryota	Fungi	Basidiomycota	Invertebrate	Malasseziomycetes	Malasseziales	Malassezia globosa	0.0825574	0.0243161	0.294536	0.000236329
104	Eukaryota	Fungi	Ascomycota	Invertebrate	Saccharomycetes	Saccharomycetales	Tetrapisispora blattae	0.0822214	0.0151976	0.184837	2.23823e-05
151	Eukaryota	Fungi	Ascomycota	Invertebrate	Saccharomycetes	Saccharomycetales	Eremothecium cymbalariae	0.0809254	0.0243161	0.300476	0.000306825
155	Eukaryota	Stramenopiles*	0	Invertebrate	Pelagophyceae	Pelagomonadales	Aureococcus anophagefferens	0.0765576	0.0212766	0.277916	0.000290163
175	Eukaryota	Viridiplantae	Chlorophyta	Invertebrate	Mamiellophyceae	Mamiellales	Ostreococcus tauri	0.0759336	0.0182371	0.240172	0.000145995
186	Eukaryota	Fungi	Ascomycota	Invertebrate	Pneumocystidomycetes	Pneumocystidales	Pneumocystis jiroveci	0.0662379	0.0151976	0.229439	0.000321728
107	Eukaryota	Fungi	Ascomycota	Invertebrate	Leotiomycetes	Helotiales	Glarea lozoyensis	0.0583661	0.0273556	0.46869	0.0198997
113	Eukaryota	Fungi	Basidiomycota	Invertebrate	Agaricomycetes	Polyporales	Postia placenta	0.0378708	0.00911854	0.24078	0.00736455
92	Eukaryota	Fungi	Basidiomycota	Invertebrate	Microbotryomycetes	Sporidiobolales	Rhodotorula glutinis	0.0378708	0.0121581	0.32104	0.0165484
101	Eukaryota	Fungi	Basidiomycota	Invertebrate	Agaricomycetes	Agaricales	Moniliophthora perniciosa	0.0280311	0.0151976	0.542168	0.164423
98	Bacteria	0	0	Invertebrate	Schizomycetes	Eubacteriales	Escherichia coli	0.0201114	0.00303951	0.151134	0.0289974
205	Eukaryota	Fungi	Basidiomycota	Invertebrate	Agaricomycetes	Auriculariales	Auricularia delicata	0.0138716	0	0	0.0326557
89	archea	0	0	Invertebrate	Unknown	Unknown	Korarchaeum cryptofilum	0.0124316	0	0	0.0431377
1
