# Supplementary material for: Tissue repair genes: the TiRe database and its implication for skin wound healing
Source: Oncotarget. 2016 Mar 31;7(16):21145–55. doi: 10.18632/oncotarget.8501 (PMC5008274; doi:10.18632/oncotarget.8501)
Supplement: Supplementary file 2 [file oncotarget-07-21145-s002.xlsx]

## Sheet: Summary
Suppl. Table 2
Prediction of wound healing associated genes (WHAGs) from first-order partners of the WHAGs network based on PPI network analysis
Entire interactome (n = 19,634) or for WHAGs network (n = 311)
Entrez	Gene symbol	Gene name	# interactions in interactome	# interactions with WH genes (observed)	Expected	Yate's chi square	Hypergeometric Distribution	WH pathways associated with gene
6714	SRC	SRC proto-oncogene, non-receptor tyrosine kinase	251	39	3.97581	3.38728e-58	2.27429e-27	ErbB signaling pathway; VEGF signaling pathway; Focal adhesion; Adherens junction; Regulation of actin cytoskeleton
2033	EP300	E1A binding protein p300	459	40	7.2705	5.10965e-30	1.28106e-18	Adherens junction; Jak-STAT signaling pathway
1387	CREBBP	CREB binding protein	298	30	4.72028	2.23996e-26	6.75107e-16	Adherens junction; Jak-STAT signaling pathway
6850	SYK	spleen tyrosine kinase	100	16	1.58399	1.49396e-20	4.01177e-12	Fc epsilon RI signaling pathway
93	ACVR2B	activin A receptor type IIB	27	10	0.427676	5.57409e-19	5.58477e-12	Cytokine-cytokine receptor interaction
5599	MAPK8	mitogen-activated protein kinase 8	141	18	2.23342	4.20102e-19	9.16712e-12	MAPK signaling pathway; ErbB signaling pathway; Focal adhesion; Toll-like receptor signaling pathway; Fc epsilon RI signaling pathway
9063	PIAS2	protein inhibitor of activated STAT 2	76	14	1.20383	1.6092e-19	1.24549e-11	Jak-STAT signaling pathway
3717	JAK2	Janus kinase 2	94	15	1.48895	7.23648e-19	1.97354e-11	Jak-STAT signaling pathway
3551	IKBKB	inhibitor of kappa light polypeptide gene enhancer in B-cells, kinase beta	119	16	1.88494	2.02394e-17	6.00541e-11	MAPK signaling pathway; Toll-like receptor signaling pathway
1147	CHUK	conserved helix-loop-helix ubiquitous kinase	111	15	1.75823	3.7521e-16	2.22656e-10	MAPK signaling pathway; Toll-like receptor signaling pathway
5295	PIK3R1	phosphoinositide-3-kinase regulatory subunit 1	134	16	2.12254	1.83728e-15	3.61126e-10	ErbB signaling pathway; VEGF signaling pathway; Focal adhesion; Toll-like receptor signaling pathway; Jak-STAT signaling pathway; Fc epsilon RI signaling pathway; Leukocyte transendothelial migration; Regulation of actin cytoskeleton
10728	PTGES3	prostaglandin E synthase 3	52	13	0.25	2.62205e-22	1.07497e-12	Arachidonic acid metabolism; Metabolic pathways
5970	RELA	v-rel avian reticuloendotheliosis viral oncogene homolog A	248	21	3.92829	2.21691e-14	4.16073e-10	MAPK signaling pathway; Toll-like receptor signaling pathway; TNF signaling pathway
3678	ITGA5	integrin subunit alpha 5	22	8	0.348477	5.15835e-13	9.32005e-10	Focal adhesion; ECM-receptor interaction; Hematopoietic cell lineage; Regulation of actin cytoskeleton
